# Supplementary material for: A multidimensional functional fitness score has a stronger association with type 2 diabetes than obesity parameters in cross sectional data
Source: PLoS One. 2021 Feb 5;16(2):e0245093. doi: 10.1371/journal.pone.0245093 (PMC7864668; doi:10.1371/journal.pone.0245093)
Supplement: S1 Data — (XLSX) [file pone.0245093.s002.xlsx]

## Sheet: Sheet1
Sr. No.	Age	Diabetes	Gender	BMI	WHR	AP score	Balance	Endurance	Flexibility	Hand eye	muscle	Agility	Core Strength	Total score
1	61	1	F	20.9101	1.01695	2.58621	0	5.63333	3.61111	0	10	6.4	1	29.2307
2	73	1	F	21.0852	1.02174	1.63043	4.5	5.5	2.92593	0.5	10.7415	7.25	8	41.0478
3	72	1	F	21.4777	0.932203	4.32692	1.5	4.23333	4.53653	0.25	6.3636	2.8	5	29.0104
4	74	1	F	22.0187	0.942529	6.64557	0	4.63333	4.4127	0	6.88172	1.6	3	27.1733
5	53	1	F	22.1951	0.978022	4.41176	7.5	4.4	4.43056	0.25	15.8579	7.433	9	53.2832
6	62	1	F	22.2189	0.916201	5.39216	4.5	2	3.11111	0	0.833333	0	5	20.8366
7	62	1	F	22.8	0.83871	1.94805	6.5	4.3	2.66667	2.25	13.5333	9.385	7	47.5831
8	69	1	F	22.913	1.08163	0.714286	0	2.5	4.35764	0	3.66667	0.8	0	12.0386
9	68	1	F	23.1473	1	3.22581	5.5	3.9	7.81682	5.5	8.41201	0.5	7	41.8546
10	28	1	F	23.941	0.882979	3.26087	11.5	4.36667	5.47436	0	16.0924	6.95	10	57.6442
11	61	1	F	24.1371	0.977778	2.61628	3.5	7.9	6.41026	0	12.5842	3.3	7	43.3107
12	55	1	F	24.361	0.891089	4.85294	8	4.9	2.64838	0.5	12.772	4.7705	7	45.4438
13	54	1	F	24.5187	0.891304	12.6761	6.5	5.5	7	0.25	15.1427	4.8	4	55.8688
14	48	1	F	24.9875	0.938776	6.89655	5.5	4.66667	7.71569	1.25	14.4281	7.6	5	53.057
15	64	1	F	25.002	0.969697	4.43548	5	3.6	3.34018	0	15.0757	6.3	7	44.7513
16	60	1	F	25.2691	0.843137	5.55556	8	4.2	3.60153	0.5	13.3924	1	6	42.2495
17	71	1	F	25.299	0.911765	5.17241	0	4.83333	6.79952	0	8.42216	6	6	37.2274
18	51	1	F	25.3126	1.03093	4.73684	9	4	6.17563	0.25	13.5127	5.6755	5	48.3507
19	62	1	F	25.3454	0.917526	5.35714	10	6.13333	9.97312	0.25	16.8673	8.45	7	64.0309
20	66	1	F	25.3902	0.869347	3.14371	7.5	4.06667	3.84783	0.25	12.3441	5.2	5	41.3523
21	51	1	F	25.4524	0.868687	3.61446	8	3.4	5.68599	0	15.449	5.15	5	46.2994
22	59	1	F	25.692	0.91866	2.82258	9.5	5	7.39583	0.25	15.2756	5.9	8	54.144
23	64	1	F	26.1645	0.855769	5.42169	6	5.06667	4.24444	0	9.00535	6.5	4	40.2382
24	41	1	F	26.3879	0.91	3.40909	7	7	4.64865	0.5	14.2391	9.85	7	53.6469
25	74	1	F	26.4304	1.03646	1.53846	0	3.5	3.72104	0	5.83333	1.2	6	21.7928
26	63	1	F	26.6001	0.94898	5.11364	9	7.36667	7.90625	0	6.22749	3.75	5	44.364
27	65	1	F	26.893	0.850746	4.16667	4.5	4.63333	5.80556	0	9.0589	1.2	6	35.3645
28	33	1	F	27.0219	0.960591	1.95312	10	4.56667	3.6519	0.25	14.1427	8.75	9	52.3144
29	50	1	F	27.1384	0.805825	3.75	12	3.33333	6.74031	3.25	15.5591	10.116	9	63.7488
30	52	1	F	27.2045	0.892157	3.40909	4.5	5.3	3.35135	0	10.6211	4.75	9	40.9315
31	60	1	F	27.2229	0.929577	4.78723	8	3.6	4.81197	1.25	7.33333	8.4645	4	42.247
32	59	1	F	27.5195	0.930693	6.37931	3	5.63333	6.50575	0.25	8.18033	2.8	2	34.7487
33	39	1	F	27.5952	0.940594	3.26087	11.5	4.66667	6.90476	0.25	15.7766	8	7	57.3589
34	61	1	F	27.9495	0.906542	5.76923	8	4.76667	5.95098	2.5	8.94262	2.05	7	44.9795
35	67	1	F	28	0.913462	3.22581	1	4.9	3	0	5	0.25	6	23.3758
36	35	1	F	28.2511	1.01961	4.92424	8.5	4.3	6.33154	0	14.8603	6.7645	6	51.6806
37	48	1	F	28.3273	0.951923	3.125	8.5	4.43333	3.77778	0.25	12.0229	5.4	8	45.509
38	47	1	F	28.703	0.895238	3.2967	11	4.3	5.13072	0.75	12.7114	8	3	48.1888
39	66	1	F	28.7745	0.914286	4.94505	0	2.9	4.77778	0	3	3.64	3	22.2628
40	44	1	F	28.8525	0.995305	3.29268	11	2.96667	5.12769	0.75	14.3716	5.2	5	47.7086
41	42	1	F	28.9661	0.940594	4.03226	13	5.6	9.2567	0	14.2697	9.7	6	61.8587
42	56	1	F	29.1929	0.842593	5.23256	4.5	5.6	7.77778	1.75	16.3671	8.7185	5	54.9459
43	65	1	F	29.3847	0.79646	4.31034	3.5	5.6	6.38021	0.75	3.33333	5.85	6	35.7239
44	57	1	F	29.5036	0.859649	5.52632	5.5	3.1	2.50585	4.5	7.26923	0.4	7	35.8014
45	54	1	F	29.5083	0.855932	4.6875	6.5	6.9	4.95646	0.5	8.31132	6.9	6	44.7553
46	45	1	F	29.5347	0.844037	5.23256	11.5	4.5	5.80065	0.5	16.3673	4.15	7	55.0505
47	51	1	F	29.6323	0.980198	3.53403	0	2.73333	5.37037	0	7.29218	0.5	1	20.4299
48	62	1	F	29.6447	0.915888	4.78723	3.5	3.9	2.22222	0.25	2.66667	3.2	2	22.5261
49	47	1	F	30.2422	0.981132	6.18557	12	5.46667	3.22222	0.75	11.451	5.5	7	51.5754
50	48	1	F	30.5575	0.839286	2.71978	8.5	4.8	4.53535	0.75	11.5088	4.7	6	43.5139
51	76	1	F	30.6667	0.961165	4.73684	0	3	5.20588	0	5.13333	1.2	0	19.2761
52	55	1	F	31.0277	0.974138	2.7027	7.5	5.3	7.31436	1.5	15.3072	7	6	52.6243
53	60	1	F	31.324	0.827586	3.66848	0	4.11033	3.37179	2	10.0764	0.513	3	26.74
54	44	1	F	31.5963	0.87156	4.03226	11	5.73333	4.93728	0	13.4298	3.05	6	48.1827
55	61	1	F	31.8137	0.995098	4.29688	1.5	5.4	6.61111	1.5	10.5992	8.45	7	45.3572
56	65	1	F	32.0291	1.06122	3.75	0	2.43333	2.625	0	3.95614	0	1	13.7645
57	51	1	F	32.6634	0.87069	3.1701	9.5	4.4	5.96875	0	5.81683	5.3	2	36.1557
58	65	1	F	32.7525	0.942623	2.66667	0	3.86667	5.43669	0	6.20211	0	4	22.1721
59	59	1	F	33.6005	1.01835	2.7907	0	3	4.96296	0.25	6.76406	0	1	18.7677
60	52	1	F	33.635	0.96	1.92308	0	3.93333	1.22222	0	2	6	6	21.0786
61	70	1	F	34.1059	0.832	4.54545	0	4.5	2.77778	0	2.33333	0	5	19.1566
62	70	1	F	34.1059	0.832	4.54545	0	4.5	2.77778	0	2.33333	6	5	25.1566
63	37	1	F	34.4661	0.941176	2.77778	8	4.96667	4.96825	0	13.752	8.15	7	49.6147
64	60	1	F	34.922	0.835938	2.52404	0	3.33333	0	0.5	3.27419	5.368	0	14.9996
65	54	1	F	35.2767	0.803279	3.15789	6.5	6.5	6.90476	0	11.0434	3.45	6	43.5561
66	40	1	F	35.6036	0.971429	2.9476	2.5	4.76667	4.66971	0	13.7241	7.5	6	42.1081
67	53	1	F	35.8829	0.883534	5.04808	11	9.53333	6.13725	1.5	14.0411	7.181	9	63.4408
68	54	1	F	36.6984	0.884615	0.641026	7	5.03333	4.81944	2.5	8.96117	5.8	2	36.755
69	49	1	F	40.7641	1.032	1.77866	0	3.86667	5.36601	0	8.47471	0.8	5	25.286
70	80	0	F	26.0969	0.867347	1.89759	1	5	1.11111	0.25	2.16667	3.2	1	15.6254
71	55	0	F	24.6043	0.88172	5.25478	0	2.16667	2.66667	0.25	0.666667	2	7	20.0048
72	60	0	F	31.2018	0.818966	5.83333	0	3.23333	3.11111	0	2.66667	0	1	15.8444
73	56	0	F	34.9024	0.970339	4.05405	0	3.46667	2.55556	0.75	3.16667	0.25	0	14.2429
74	68	0	F	27.5709	0.985437	4.59184	0	3.4	2.24638	0	4.86492	0	4	19.1031
75	74	0	F	27.2815	0.92823	4.43548	0	3.63333	2.83725	0	3.66667	3.6	2	20.1727
76	61	0	F	27.2815	0.990099	5.13158	0	3.13333	5.29739	0.5	2.83333	0.8	5	22.6956
77	69	0	F	28.1221	0.948837	2.66497	4	4.26667	3.6875	0	3.95284	2.9	5	26.472
78	68	0	F	30.1063	0.885965	4.25258	0	5.1	4.79268	0.25	3.33333	2.484	6	26.2126
79	52	0	F	33.9307	0.965517	2.38636	0	5	3.30846	0.5	3.33333	2.4	7	23.9282
80	59	0	F	29.0221	0.92093	3.94737	0	3.96667	4.46575	0	10.9194	0	4	27.2992
81	64	0	F	26.2431	0.880829	4.6875	2.5	5.8	3.16667	0.25	3.16667	3.6	6	29.1708
82	74	0	F	24.7268	0.807692	6.73077	1.5	4.66667	5.65079	0.25	9.05476	0	3	30.853
83	58	0	F	26.1082	1.0439	2.88462	0	6.3	3.85714	0.25	4	6.024	8	31.3158
84	54	0	F	29.8855	1	2.65487	0	1.1	6.85441	2.5	8.88172	6	1	28.991
85	65	0	F	33.3272	0.814815	4.91071	0	4.6	3.40981	1	5.78829	4.228	3	26.9368
86	49	0	F	20.5045	0.832432	4.05405	6	3.6	2.40301	0	12.0806	2.6	5	35.7377
87	55	0	F	31.0666	0.758929	4.57317	0	4.86667	6.19048	0	4.33333	2.1	7	29.0636
88	62	0	F	29.2667	0.942308	3.94737	0	5.03333	3.09596	0.25	7.30634	5.4	6	31.033
89	64	0	F	31.478	0.87069	3.06122	4.5	5	5.24479	0.5	8.19641	3.6	0	30.1024
90	73	0	F	33.3188	0.982143	5.76923	0	3.73333	7.33646	1.25	4	2.4	5	29.489
91	54	0	F	32.3085	0.990826	3.64078	1.5	3.53333	3.81818	0	10.2533	2.65	6	31.3956
92	53	0	F	38.3322	0.981752	1.70455	0	3.44767	5.02853	0.25	8.18285	8.4205	2	29.0341
93	50	0	F	21.4462	0.989362	5.11364	4.5	2.89833	4.48737	0.75	12.8175	2.672	7	40.2388
94	57	0	F	29.5347	0.915094	3.19149	6.5	3.06667	4.14569	0	9.51618	4.65	4	35.07
95	53	0	F	25.8022	0.895604	3.28125	5.5	4.56667	4.18519	0	13.9361	6.8	0	38.2692
96	62	0	F	31.632	0.888889	4.78723	0	7.83333	6.22222	0	4.5	5.7345	6	35.0773
97	37	0	F	40.165	0.857143	5.5814	3	6.3	3.88123	0	5.82124	5.6	0	30.1839
98	37	0	F	37.7854	0.893805	4.59184	4.5	4.3	2.77778	1.25	7	3.6	4	32.0196
99	50	0	F	33.3632	0.783333	6.81818	7.5	5.33333	4.55556	1.25	3.70261	1.165	5	35.3247
100	55	0	F	32.9303	0.854545	5.9322	4	4.33333	4.27778	0.25	6.33333	3.6	7	35.7266
101	47	0	F	34.7416	0.85124	3	8.5	5	2.6506	1.25	8.86979	4.827	1	35.0974
102	33	0	F	28.1197	0.994924	7.41758	6.5	4.4	3.66667	0	5.01385	5.65	7	39.6481
103	47	0	F	29.2223	0.961538	3.47938	8.5	3.66667	3.94624	0	10.3387	3.3605	6	39.2915
104	57	0	F	29.7845	0.960396	3.98936	7.5	3.56667	7.44444	0.25	3.66667	4.8	8	39.2171
105	51	0	F	25.5919	0.818182	5.23256	7	2.2	9.50794	0	4	7.089	7	42.0295
106	53	0	F	30.2905	0.872727	3.22581	7.5	4.33333	4.60153	0.5	11	1.9	6	39.0607
107	59	0	F	47.7257	0.901408	4.95868	0	4.93333	4.93708	1.25	1.85991	6	4	27.939
108	49	0	F	43.7138	0.992754	1.66667	4.5	5.96667	6.25926	0.75	6.23931	5.45	0	30.8319
109	49	0	F	28.6139	0.819048	4.51807	7	5.1	2.77778	0.75	9.11616	5.95	6	41.212
110	63	0	F	28.192	0.875	4.3883	4	4.83333	2.37912	0.25	14.5499	5.1635	6	41.5641
111	56	0	F	28.2258	1	3.83721	4.5	6.86667	5.50585	1	9	6.45	5	42.1597
112	58	0	F	29.6383	0.754386	4.57317	5	4.16667	4.52381	0.75	11.2774	4.1	7	41.3911
113	40	0	F	34.8795	0.982456	3.47222	8	6.06667	12.7292	0.25	3	3.6	1	38.1181
114	55	0	F	33.9403	0.984127	4.44915	2.5	5.56667	7.9372	1.75	3	7.55	7	39.753
115	40	0	F	24.4494	0.90099	3.40909	12.5	4.8	2.70486	0	12.0063	5.35	6	46.7702
116	47	0	F	35.6071	0.809917	3.94737	9	6.2	4.73016	1.5	2.5	2.775	5	39.6139
117	58	0	F	29.0401	0.814815	2.64706	5	5.86667	6.33626	0	14.1754	4.95	5	43.9754
118	41	0	F	26.9929	0.854545	2.44565	11	4.1	5.42424	1.25	12.2846	7.05	2	45.5544
119	50	0	F	33.0969	0.995305	8.50515	5	4.73333	5.68254	0	9.51064	3.35	5	41.7817
120	54	0	F	45.49	0.977444	4.16667	0	5.1	5.71242	1.5	8.14912	5.3	4	33.9282
121	58	0	F	26.7093	0.89899	5.80357	7	4.3	3.26111	0.25	13.5202	5.9755	6	46.1104
122	53	0	F	33.5567	0.941667	2.72727	3	5.56667	7.97619	0.25	7.77202	8.45	6	41.7421
123	41	0	F	39.6131	0.770992	5.46875	2	3.9	3.7739	2	11.0044	6.7225	3	37.8695
124	48	0	F	28.308	0.885714	2.90055	11	4.26667	4.74603	0.25	12.4908	2.8	7	45.454
125	50	0	F	32.2359	0.911504	4.59184	11.5	4.16667	5.29587	0	8.16667	0.3675	9	43.0885
126	62	0	F	34.8014	0.838462	5.09709	2	4.66667	5.94444	2.75	6.43322	9.85	5	41.7414
127	58	0	F	35.7239	0.824	6.12245	4.5	6.3	3.11806	2.75	6.06936	7.699	5	41.5589
128	53	0	F	29.0625	0.915094	4.03226	10.5	4.56667	7.34211	1.25	11.3333	0.8625	6	45.8869
129	56	0	F	21.2645	0.733333	4.7619	12.5	7.5	3.92645	2	13.171	3.1765	4	51.0358
130	46	0	F	37.8646	0.975	3.26087	8	4.8	4.55556	2.25	6.09091	8.8	3	40.7573
131	52	0	F	40.0014	0.977011	3.65854	1.5	4.23333	5.54304	0.25	11.2259	7.1	6	39.5108
132	58	0	F	35.7239	0.824	6.12245	4.5	6.5	3.11806	2.75	6.06936	8.2	5	42.2599
133	68	0	F	22.7886	1	8.68902	6	6.2	4.88889	0	13.5395	6.55	5	50.8674
134	63	0	F	30.278	0.801724	5.83333	5.5	5.53333	6.86275	0.5	13.5956	3.37	5	46.195
135	31	0	F	28.8281	0.87963	4.94505	10.5	5.36667	4.04971	0	13.3333	4	5	47.1948
136	38	0	F	29.4887	0.866667	2.55682	11	3.7	5.26515	0.75	13.2625	3.2425	7	46.777
137	55	0	F	25.5099	0.864583	3.05556	9.5	5.1	5.03175	0.75	14.1175	7.9955	4	49.5503
138	58	0	F	27.3905	0.76699	5.92105	13	3.76667	5.03604	0	13.5273	1.3025	6	48.5536
139	47	0	F	34.9191	0.897738	7.05882	5.5	4.73333	5.53571	0	13.942	1	6	43.7699
140	37	0	F	18.6006	0.850575	5.28169	14	5.06667	4.64286	0.25	15.2184	8.0385	2	54.4982
141	56	0	F	23.7538	0.860825	5.625	5.5	6.2	5.62312	3	8.87786	8.7225	8	51.5485
142	59	0	F	27.8962	0.864734	9.26471	3.5	3.76667	8.38351	0.25	13.7857	2.5	8	49.4506
143	53	0	F	25.094	0.902913	4.21348	7.5	4.4	2.19807	2.5	14.2619	10.459	6	51.5325
144	28	0	F	22.7273	0.826531	4.74684	9.5	4.7	6.30281	0.75	13.7397	7.3305	6	53.0698
145	41	0	F	21.2672	0.911917	3.05233	12.5	4.7	4.16667	0.25	14.303	9.45	6	54.422
146	47	0	F	28.5375	0.807018	3.2967	6	4.86667	5.27431	3	13.1714	7.25	7	49.859
147	58	0	F	23.3026	0.831579	3.94737	12.5	3.38533	6	0.25	13.9929	6.2035	7	53.2791
148	38	0	F	30.0665	0.735849	4.4702	11	6.3	5.11111	0.75	12.201	6.1765	3	49.0088
149	50	0	F	27.2558	0.866029	6.21302	9.5	3.83333	6.5404	0	13.9328	2.8	8	50.8195
150	32	0	F	26.2574	0.773585	7.89474	10	4	5.38095	3.25	12.1779	6.885	2	51.5886
151	48	0	F	30.4038	0.815126	2.36842	9	5.5	4.55556	1.25	13.1483	7.3965	6	49.2187
152	34	0	F	23.5547	0.917098	3.94737	11	5.06667	7.36559	0.25	16.7727	4.4	5	53.8024
153	42	0	F	30.6701	1.00467	3.60577	9.5	5.3	5.08547	1.25	11.6667	7.18	6	49.5879
154	54	0	F	38.119	0.959016	5.35714	6	6.93333	1.33333	1.25	5.65863	10.3	8	44.8324
155	28	0	F	30.8239	1.07843	3.89151	9	5.33333	3.50794	1.5	12.3467	6.1	8	49.6795
156	29	0	F	35.1927	0.796875	6.25	5	4.4	3.44444	2	14.263	8.5805	3	46.938
157	60	0	F	31.2748	0.821429	5.11364	3	5.86667	6.49673	0.5	13.8729	8.7365	6	49.5864
158	34	0	F	19.8108	0.835165	7.29167	12.5	5.66667	4.40741	0.5	16.1191	6.5	4	56.9849
159	39	0	F	25.0573	0.903226	3.59043	12.5	5.2	3.96825	0	11.8548	9.55	7	53.6635
160	54	0	F	25.5567	0.872549	0	13	4.9	3.14957	3.75	13.9516	8.95	6	53.7012
161	49	0	F	26.5239	0.984536	6.25	10	4.33333	6.2094	0.5	12.6944	5.25	8	53.2372
162	57	0	F	23.3726	0.882979	6.73077	14	4.63333	5.83681	0.25	15.7544	1.065	7	55.2703
163	43	0	F	31.3228	0.890909	2.34375	10.5	4.5	6	1.75	14.1825	4.0545	7	50.3307
164	57	0	F	30.7455	0.990476	7.03125	11.5	3.66667	6.60656	1	12.3066	2.6	6	50.7111
165	39	0	F	27.579	0.915789	6.40244	11	5.06667	5.44803	0	16.363	2.5	6	52.7802
166	45	0	F	29.836	0.777778	8.5443	4	4.4	4.74419	1.75	14.4201	5.525	8	51.3835
167	42	0	F	26.0457	0.807692	3.65854	11.5	4.46667	5.34535	1.25	15.0966	3.533	9	53.8502
168	48	0	F	28.4047	0.882075	3.2967	10.5	4.93333	5.80268	0	13.9444	5.882	8	52.3592
169	46	0	F	28.4324	0.971429	4.63918	11	6	6.78136	0	14.8583	8.0685	1	52.3473
170	48	0	F	41.927	0.804428	4.45545	6.5	4.6	4.50935	0.75	11.2993	9.902	2	44.0161
171	57	0	F	24.0178	0.835052	7	6.5	5.26667	6.42424	1.25	14.949	6.15	8	55.5399
172	30	0	F	22.769	0.838384	6.64557	13	5.3	2.44444	0.5	12.4908	8.9765	7	56.3574
173	53	0	F	26.5755	0.960396	3.19149	9	5.56667	5.96491	0.5	15.3947	8.3	6	53.9178
174	43	0	F	41.6908	0.931298	3.26923	4.5	4.13333	6.24904	3.25	10.2735	5.55	7	44.2251
175	42	0	F	22.6602	0.784314	4.87013	14	4.43333	5.26245	1	13.8003	7.3	6	56.6662
176	30	0	F	23.275	0.978378	4.33526	12	4.76667	6.70624	0	16.6212	7.85	4	56.2794
177	38	0	F	25.9685	0.935961	2.02703	10	3.96667	8.15392	0	15.5854	7.85	7	54.5831
178	34	0	F	16.2563	0.764368	3.86719	13	5.9	6.19043	1.5	15.7941	7.677	7	60.9287
179	40	0	F	29.9885	0.834862	10.061	2	5.3	4	2	13.4895	9.3285	6	52.179
180	37	0	F	32.1157	0.911504	5.41237	8	6.16667	5.62626	0.25	12.7632	5.6	7	50.8185
181	52	0	F	22.1161	0.918919	4.62963	13	4.7	2.11111	2.25	14.745	8.856	7	57.2917
182	34	0	F	18.7345	0.922078	1.07143	13.5	4.9	7.66667	0.75	16.5644	5.15	10	59.6025
183	40	0	F	23.9778	0.868687	5.87349	12.5	4.66667	3.33463	1.25	15.9237	6.7	6	56.2485
184	36	0	F	25.0219	0.86	3.61446	13.5	4.03333	6.14286	3	15.5165	5.8	4	55.6071
185	30	0	F	18.2652	0.877011	8.07692	12	5.9	4.4492	0.75	16.5263	6.323	6	60.0254
186	42	0	F	23.8636	0.882927	5.6686	11	4.8	5.85749	2.5	14.5142	7.3	5	56.6403
187	52	0	F	24.8603	0.84	2.77778	11	6.66667	1.5	1.25	15.5385	8.276	9	56.0089
188	29	0	F	23.7392	0.778846	4.87013	12.5	4.9	5.66667	2.75	15.2362	7.809	3	56.732
189	51	0	F	26.6514	0.836735	5.84416	12.5	5.2	4.07508	0.5	13.0478	6.7195	7	54.8865
190	33	0	F	24.0079	0.957895	2.52809	10	6.8	8.3659	2	16.0224	4	7	56.7164
191	58	0	F	29.5111	0.84507	7.14286	8.5	5.5	5.11111	1	9.66667	10.4	6	53.3206
192	51	0	F	31.1385	0.951754	5.02392	7	6.4	8.16082	0	14.5454	7.25	4	52.3801
193	42	0	F	30.7035	0.942857	5.61497	11.5	5.1	4.69713	0	12.4244	7.4025	6	52.739
194	59	0	F	28.1602	0.839623	8.23171	4.5	5.93333	6.10069	0	15.2895	7.4	7	54.4553
195	49	0	F	32.5137	0.77193	4.46429	9	3.66667	4.44444	1.25	15.1616	7.05	7	52.037
196	32	0	F	18.8033	0.764045	5.23256	12.5	5.7	4.50327	0.25	14.9899	8.75	9	60.9257
197	44	0	F	28.6195	0.786364	4.57317	11	5.93333	4.84127	0.75	15.945	1.75	10	54.7928
198	33	0	F	23.5156	0.888889	5.42169	9	2.7	6.161	1.5	14.1988	10.22	6	58.1069
199	30	0	F	27.3319	0.757009	5.92105	12	4.7	4.34983	1.5	11.8333	6.3605	9	55.6647
200	56	0	F	26.25	0.839806	7.6875	10	4	6.25826	1.5	15.9167	4	7	56.3624
201	43	0	F	23.1469	0.759615	4.93421	10	4.4	6.12474	2	14.5259	7.4705	9	58.4553
202	56	0	F	29.8881	0.911504	3.78788	12	3.95833	4.41441	0.25	10.7442	9.0405	10	54.1954
203	45	0	F	39.8948	0.825758	3.57143	10.5	6.53333	4.13492	1	11.1925	5.972	5	47.9042
204	43	0	F	31.6608	0.925234	3.90625	11	4.5	4.31944	0	12.5847	7.9	9	53.2104
205	28	0	F	19.897	0.748663	10.119	13	5.13333	6.05814	0.75	16.0405	6	4	61.101
206	45	0	F	30.5489	0.850877	8.52273	12.5	5.3	7.37908	0	14.8227	2.75	3	54.2745
207	58	0	F	21.1505	0.923913	6.48148	12.5	4.43333	5.38462	1.25	15.192	8.4	7	60.6414
208	57	0	F	25.9507	0.903846	5.05618	8.5	4.96667	6.06838	2.25	15.1217	7.6	8	57.5629
209	35	0	F	22.3866	0.778947	4.16667	14	4.5	4.03968	0.25	17.6539	8.25	7	59.8602
210	54	0	F	30.7685	0.834862	4.21348	10	3.4	7.58333	0	16.2323	8.0775	5	54.5066
211	30	0	F	29.9929	0.932203	5.35714	11.5	6.4	4.74359	0.25	13.2436	8.5465	5	55.0408
212	32	0	F	27.6843	0.825243	5.09259	13	4.13333	7.69444	0.75	12.8333	6.1	7	56.6037
213	33	0	F	26.6908	0.87	4.51807	12	5.7	2.44444	2.75	11.5	10.332	8	57.2445
214	42	0	F	26.0418	0.955	4.94505	11.5	4.93333	5.38432	0.5	15.8889	7.65	7	57.8016
215	43	0	F	26.6664	0.769231	4.93421	13	6.23333	4.5249	0.25	14.9258	4.6	9	57.4683
216	53	0	F	26.3676	0.845794	4.74138	11	5.13333	4.58974	0	13.8057	8.45	10	57.7202
217	50	0	F	24.5975	0.84507	2.98295	13.5	4.83333	6.38889	2	13.2712	8.905	7	58.8814
218	28	0	F	35.5183	0.955752	3.60577	11.5	5.33333	4.46465	0	13.4153	7.6	6	51.9191
219	28	0	F	23.1802	0.826531	1.40625	16	5.4	4.6124	0.75	15.7808	6.8925	9	59.842
220	44	0	F	27.2164	1.04301	4.73684	11	4.76667	5.58187	0	14.6283	9.6	7	57.3137
221	45	0	F	25.5452	0.909548	3.85714	11	6.03333	6.43567	0.25	15.8122	7.05	8	58.4383
222	35	0	F	25.5076	0.808824	4.71698	12	2.36667	4.56522	0.5	17.2828	8.1	9	58.5317
223	36	0	F	31.0863	0.878505	4.58333	9.5	5.3	4.59722	0	14.6483	8.4	8	55.0289
224	37	0	F	29.2614	0.971429	6.31579	11	4.4	5.77586	0.75	13.476	7.55	7	56.2677
225	30	0	F	24.2667	0.898477	7.31707	12	5.13333	4.04659	0.25	13.6667	7.7	10	60.1137
226	55	0	F	22.7376	0.930481	3.52941	10.5	5.26667	5.41667	2.75	15.5932	9.15	9	61.206
227	38	0	F	25.1953	0.829016	4.80769	12	3.8	7.38889	0.5	17.0833	6.05	8	59.6299
228	45	0	F	32.9789	0.772358	3.70879	4.5	6	8.04274	1	14.8925	6.6885	10	54.8325
229	34	0	F	40.2734	0.819549	2.83019	12	4.66667	1.44444	2	14.5417	7.7375	5	50.2205
230	39	0	F	23.6442	0.78125	8.97887	10	5.16667	8.87237	0	15.3333	5.6	7	60.9512
231	31	0	F	22.8099	0.947368	5.17241	14	4.2	2.74359	2.25	16.2432	9.9605	7	61.5697
232	52	0	F	36.7586	0.97807	3.47222	9	4.5	6.22599	0	12.9254	8.6	8	52.7236
233	49	0	F	21.6955	0.852941	4.51807	14	5.73333	7.83626	0.25	15.8529	8.5	6	62.6906
234	28	0	F	18.7852	0.752688	9.375	14	5.93333	7.76877	1.75	17.2593	7.95	1	65.0364
235	54	0	F	25.0152	0.848485	7.5	9	6.26667	6.32107	2.5	15.5151	5.95	8	61.0528
236	47	0	F	30.8183	0.811966	4.94505	13	5.2	4.63121	2	12.9219	7.769	7	57.4671
237	38	0	F	38.2701	0.955823	3.57143	8	5.76667	5.52632	0.25	13.8602	7.75	8	52.7247
238	30	0	F	22.0279	0.737374	8.4507	14	5.9	4.3913	1	14.6793	7.739	7	63.1603
239	36	0	F	21.9141	0.8	6	12.5	5.2	3.99653	1	14.625	9.975	10	63.2965
240	57	0	F	33.4484	0.829268	5.46875	8.5	3.8	7.74183	2.25	12.3846	9.85	6	55.9952
241	34	0	F	31.5458	0.820755	4.36047	11.5	5.23333	5.22222	0.25	16.8075	9.95	4	57.3235
242	37	0	F	27.4124	0.8	4.57317	13.5	5.46667	6.75253	0	15.5	5.2	9	59.9924
243	42	0	F	25.1008	0.807692	5.55556	12	5.2	5.44444	2.25	14.9908	8.1	8	61.5408
244	45	0	F	26.7105	0.893204	6.10465	12.5	6	4.44444	0.75	15.4206	6.4	9	60.6197
245	52	0	F	34.7866	0.871795	3.82653	12.5	7.1	4.4201	1.25	12.3745	7.034	7	55.5051
246	30	0	F	24.0263	0.821053	7	11.5	5.03333	8.22222	0.75	17.4361	7.55	5	62.4917
247	66	0	F	21.7261	0.867347	12.6689	12.5	4.4	3.8553	3.25	12.9631	7.35	7	63.9873
248	34	0	F	32.0649	0.960177	5.88235	9	7.23333	7.78571	0.25	15.6168	3.6	8	57.3682
249	44	0	F	27.6444	0.818182	7.14286	11.5	4.9	4.77778	2.25	14.876	8.9365	6	60.3831
250	49	0	F	24.5404	0.831633	4.87013	14	5.46667	5.90476	0	15.71	6.4765	10	62.428
251	44	0	F	23.2554	0.810526	5.5	12	6.63333	5.67025	0	15.954	8.6	9	63.3576
252	31	0	F	31.4617	0.955882	7.41758	11	5	8.55556	0.25	14.4291	6.55	5	58.2023
253	51	0	F	29.4385	0.932692	5.70652	11	5.5	8.11538	0	15.1059	6.15	8	59.5778
254	57	0	F	24.8075	0.838384	7.89474	13	6	2.4359	0.25	15.043	11.0145	7	62.6381
255	40	0	F	33.1546	0.815789	5.89888	11	3.86667	4.4065	0.25	15.3567	9.5045	7	57.2833
256	31	0	F	28.4189	0.967593	3.69458	12	5.8	6.05255	0.75	14.2864	8.75	9	60.3335
257	51	0	F	31.5422	0.79646	7.22892	12.5	5.1	6.23529	1	13.3113	6	7	58.3755
258	29	0	F	26.3362	0.866667	6.10465	12.5	6	3.5117	2.25	15.8813	7.48	8	61.7276
259	42	0	F	27.3465	0.94	5.89888	12	6.2	3.27778	0.75	16.5968	11.3725	5	61.0959
260	50	0	F	28.9901	0.792453	7.59494	8.5	6.13333	4.81362	0.5	13.3604	10.4	9	60.3023
261	56	0	F	21.2493	0.866667	8.4507	14	5.36667	8.07937	0.5	16.8127	5.2	7	65.4094
262	30	0	F	25.9715	0.851485	5.03049	11	7.06667	6.92424	0	15.4454	7.95	9	62.4168
263	62	0	F	25.3321	0.776699	7.79221	11	4.93333	7.08244	2.5	12.9118	8.65	8	62.8697
264	42	0	F	23.0106	0.956522	4.46429	12	5.46667	5.64706	3.5	14.1667	9.3	10	64.5447
265	37	0	F	25.96	0.852941	3.57143	13	6.16667	5.36111	2.25	16.4551	8.9	7	62.7044
266	46	0	F	30.1292	0.813397	4.09091	10	4.8	7.10929	0.25	15.0197	10.8	8	60.0699
267	45	0	F	26.0108	0.835681	3.48837	12.5	5.53333	8.08681	2.5	12.0385	10.6075	8	62.7545
268	43	0	F	36.8245	0.837398	6.18557	7	5.33333	6.13983	0	13.3206	8.9	9	55.8793
269	48	0	F	27.4395	0.757143	6.81818	10.5	4.66667	6.28472	3.5	14.4515	7.7	8	61.921
270	36	0	F	34.3663	0.920354	5.30303	6.5	7.3	7.42377	3.25	15.4465	5.2655	7	57.4888
271	48	0	F	22.148	0.921875	4.41176	10.5	7.26667	3.9127	2.75	18.8928	8.6	9	65.334
272	48	0	F	28.0267	0.910714	4.59184	12.5	4.3	5.85673	0.25	16.0196	11.1	7	61.6182
273	48	0	F	31.6812	0.873874	6.52174	12.5	6.2	8.88889	0.75	15.2119	8.367	1	59.4395
274	44	0	F	31.2719	0.854369	4.91071	10.5	5.2	8.10036	0	15.2129	7.95	8	59.8739
275	43	0	F	29.4005	0.858491	2.98295	12	6.26667	6.88589	1.5	16.4676	9.137	6	61.2401
276	45	0	F	38.9836	0.85124	5.35714	10	5.46667	6.29514	1.5	12.2269	8.415	6	55.2608
277	36	0	F	24.641	0.887755	5.42169	14.5	4.7	6.54861	1.75	15.7286	6.8455	9	64.4944
278	41	0	F	32.7952	0.991228	2.72727	11.5	5.5	6.94444	1	14.6419	10.15	7	59.4636
279	51	0	F	23.8713	0.918367	7.14286	13	5.26667	6.34722	0.5	17.1471	10.8735	5	65.2773
280	31	0	F	22.8168	0.878788	3.57143	12.5	6.5	6.54308	2.25	16.8383	9.8	8	66.0029
281	42	0	F	21.5019	0.8125	6.16438	13	5.8	6.08454	1.5	16.569	8.7785	9	66.8964
282	48	0	F	25.1607	0.9375	3.40909	11.5	5.8	4.32292	3	18.8182	8.7245	9	64.5747
283	40	0	F	29.2329	0.951923	1.93299	12	8.2	5.58889	2	16.8488	9.425	6	61.9957
284	33	0	F	25.7224	0.830189	9.25926	13	3.76667	5.40476	0.25	14.8851	7.75	10	64.3158
285	31	0	F	33.2793	0.729167	8.5443	12.5	4.9	5.07448	2.25	12.6667	7.5395	6	59.475
286	57	0	F	31.179	0.846154	9.49367	6.5	5.7	6.69841	2.75	12.636	9.1	8	60.8781
287	46	0	F	27.129	0.846154	3.52941	11	5.3	8.18519	0.75	15.9626	9.8	9	63.5272
288	33	0	F	33.6131	0.866071	8.24176	10	3.83333	5.88172	1.75	15.127	7.55	7	59.3838
289	54	0	F	22.6474	0.836957	8.21918	14	4.8	7.15657	0.5	16.623	9.3	6	66.5988
290	56	0	F	32.7103	0.850877	4.45946	11	6.23333	7.19444	0.5	14.1015	10.728	6	60.2167
291	37	0	F	35.3902	0.947368	3.57143	10.5	4.9	8.63985	3.5	13.8139	7.6	6	58.5252
292	36	0	F	21.3039	0.851648	7.86713	13	6.26667	5.13889	1.25	15.7121	10.35	8	67.5848
293	29	0	F	24.1517	0.798913	9.17266	11.5	6.4	5.47917	2.75	15.6579	7.8	7	65.7597
294	37	0	F	33.6464	0.971963	4.41176	11.5	5.33333	4.32975	1.25	13.9806	10.9115	8	59.7169
295	52	0	F	28.0401	0.825688	4.31034	11.5	6.4	4.95411	3	16.5973	7.7295	9	63.4913
296	40	0	F	40.8049	0.953125	4.44915	9.5	5.5	6.43584	0	13.34	8.15	8	55.375
297	48	0	F	20.4739	0.858696	3.94737	13.5	6.26667	7.64114	0.5	17.0265	9.602	10	68.4837
298	30	0	F	18.3559	0.815476	7.26563	14.5	4.86667	8.57778	2.25	17.2258	6.25	9	69.9359
299	31	0	F	28.1722	0.882353	6.25	12.5	5.13333	9.25758	0.5	14.328	6.7	9	63.6689
300	37	0	F	28.3039	0.888889	6.77711	12	4.96667	6.43791	0.5	18.3172	6.6	8	63.5989
301	28	0	F	16.5575	0.740741	8.55263	15.5	4.86667	6.61905	1.5	16.7923	9.4	8	71.2306
302	30	0	F	30.4772	0.915888	4.78723	13	5.06667	7.35987	0	18.2329	3.85	10	62.2967
303	59	0	F	25.8761	0.805825	3.75	13	6.93333	5.73611	1.25	15.7472	9.95	9	65.3667
304	31	0	F	22.5153	0.752688	8.07692	12.5	5.8	7.27778	1	18.0049	4.9205	10	67.5801
305	33	0	F	33.1794	0.872881	5.41237	11	5	7.41371	1.5	14.2619	9.335	7	60.923
306	33	0	F	25.6015	0.880383	6.39205	14	4.9	3.77578	3.25	16.4002	10.5165	7	66.2345
307	63	0	F	22.3581	0.842105	5.42763	13.5	4.53333	8.47009	1.5	16.5632	8.35	10	68.3442
308	29	0	F	23.9378	0.759615	6.16438	11	5.33333	6.98875	1.75	16.5412	10.6	9	67.3777
309	28	0	F	30.5724	0.824561	2.44565	14	6.4	4.94444	3.5	16.7982	7.0475	8	63.1358
310	42	0	F	32.1576	0.8	6.73653	12.5	4.56667	5.08685	0	13.1667	11.15	9	62.2067
311	50	0	F	32.2156	0.840708	4.12088	12.5	8.8	4.52941	1.5	16.2051	7.8	7	62.4554
312	28	0	F	20.3768	0.793563	7.33083	13	6.5	5.88237	2.5	16.732	10.122	8	70.0672
313	30	0	F	30.3125	0.918182	3.86598	12.5	3.33333	6.38095	2.25	17	8.4	10	63.7303
314	35	0	F	24.7246	0.724771	5.84416	14	5.73333	8.41919	0.25	16.4269	9.8	7	67.4735
315	32	0	F	27.9262	0.745614	3.65854	14.5	6.26667	8.16667	1	16.0308	9.85	6	65.4727
316	56	0	F	17.5871	0.846626	8.07692	13.5	4.66667	10.2727	3.75	16.0256	7.85	8	72.142
317	32	0	F	29.3082	1.02899	7.30769	11	6.53333	6.34323	3	18.9789	3.65	8	64.8132
318	30	0	F	36.8156	0.880342	7.18085	12	5.5	8.82143	1	10.9442	7.6	7	60.0465
319	37	0	F	24.9904	0.931579	3.97059	13.5	5.9	7.16485	0.25	17.9706	9.95	9	67.706
320	30	0	F	28.023	0.888889	6.52174	14	4.66667	6.05297	0.25	15.3212	9	10	65.8126
321	43	0	F	25.503	0.975369	5.64516	14	4.86667	8.9798	0.25	17.9935	9.7705	6	67.5056
322	55	0	F	21.8426	0.777202	6.72414	13.5	5.93333	7.2619	0.25	16.1363	10.1	10	69.9057
323	56	0	F	25.9837	0.905263	6.01852	12.5	6.6	7.13889	2.5	15.835	7.834	9	67.4264
324	50	0	F	26.1864	0.914286	5.83333	13	5.43333	6.52575	1.75	15.934	9.85	9	67.3264
325	52	0	F	26.0734	0.980198	5.2139	10.5	5.83333	8.55556	0	17.3578	9.9765	10	67.4371
326	36	0	F	27.2724	0.778761	10.3125	12	6.2	5.87079	0	15.5944	9.8105	7	66.7881
327	50	0	F	22.8729	0.894231	4.63483	14	8.33333	5.73611	3.25	15.9177	7.7645	10	69.6365
328	42	0	F	22.4054	0.893617	4.62963	13	5.5	5.44017	3	18.3516	10.175	10	70.0964
329	44	0	F	26.405	0.772277	9.24658	14	4.66667	7.41002	0.25	15.5825	6.65	10	67.8057
330	48	0	F	25.7728	0.815534	4.57317	11.5	5.93333	6.95796	2.5	16.4207	11.355	9	68.2401
331	34	0	F	29.8279	0.816514	6.25	11.5	6.7	5.32624	3.75	15.2268	10.0025	7	65.7555
332	30	0	F	30.0095	0.87619	5.17241	12.5	6.3	8.5448	0	16.6448	8.5	8	65.6621
333	37	0	F	24.6366	0.86413	8.27586	14.5	5.3	7.44444	0.25	16.9209	7.55	9	69.2412
334	50	0	F	31.966	0.769231	5.63584	10.5	5.03333	6.37179	2.25	15.5781	10.2	9	64.569
335	40	0	F	27.5016	0.95283	3.06122	13	5.46667	8.2119	1.25	16.3876	11.2	9	67.5774
336	54	0	F	27.0163	0.831776	5.11364	13	5.1	10.5238	2	16.3113	8.9	7	67.9488
337	54	0	F	27.0163	0.831776	5.11364	13	5.16667	10.5238	2	16.3113	8.9	7	68.0154
338	28	0	F	28.2805	0.864734	5.35714	12.5	6.8	7.01736	1.75	15.2661	9.55	9	67.2406
339	35	0	F	28.179	0.883495	5.17241	15	7	5.07602	2.25	16.7418	7.398	9	67.6383
340	56	0	F	26.0077	0.767677	5.06757	14	6.1	6.79365	1	14.8265	11.332	10	69.1197
341	50	0	F	28.1588	0.924528	3.15789	12	5.9	5.18434	3.5	16.5	11.645	10	67.8872
342	33	0	F	21.3555	0.725389	8.07692	13	4.4	0	3	16.8784	12.8245	7	72.3025
343	51	0	F	29.1858	0.831858	4.12088	13	6.43333	9.5	1.25	18.3775	6.5985	8	67.2802
344	50	0	F	29.7056	0.93	5	11	6.36667	7.07576	0.5	16.9814	10.05	10	66.9738
345	31	0	F	32.8927	0.897196	5.83333	12	6.76667	8.40873	0.5	15.2637	9.2025	7	64.9749
346	50	0	F	28.1588	0.924528	3.15789	12	6	5.26098	3.5	16.5	11.645	10	68.0639
347	28	0	F	22.5586	0.879121	2.88462	16	6.83	4.69231	2	16.4329	12.845	10	71.6848
348	44	0	F	31.2179	0.857143	9.14634	11.5	6.46667	6.26263	1.5	14.2478	9.15	8	66.2735
349	28	0	F	26.6476	0.778761	5.42169	11	6.7	5.8062	2.75	16.593	12.05	9	69.3209
350	42	0	F	27.9696	0.83945	11.747	9	5.8	5.22705	3.75	14.8398	10.189	8	68.5528
351	32	0	F	28.3831	0.836538	8.33333	14	3.93333	6.81944	0.75	17.3967	7.2	10	68.4329
352	36	0	F	32.9307	0.96347	10.2632	10.5	7.06667	6.03125	0	15.6886	9.05	7	65.5997
353	28	0	F	26.2053	0.824121	9.90385	13	6.6	6.0437	1.75	14.2117	9.637	9	70.1463
354	52	0	F	39.1113	0.798507	6.81818	10	6.4	7.33333	1	14.8809	9.6	6	62.0324
355	30	0	F	18.9619	0.758242	11.6803	14	6.03333	8.27778	1	17.8374	8.2	8	75.0288
356	45	0	F	28.6554	0.901408	5.35714	12	7.2	6.95482	0.25	16.1761	10.8785	10	68.8165
357	40	0	F	29.27	0.831776	7.5	12.5	5.8	6.34127	0.75	16.5059	11.05	8	68.4472
358	50	0	F	29.5282	0.88785	4.94505	9.5	7.7	7.64052	3.5	15.6362	10.6215	9	68.5433
359	41	0	F	29.0908	0.933962	6.14754	10.5	6.1	8.79072	0.5	17.7278	10.5	9	69.2661
360	49	0	F	30.2798	0.884956	7.33696	12	5.93333	8.66667	1	13.4908	11.4	9	68.8278
361	38	0	F	23.9563	0.853261	7.8125	12	6.3	7.71648	2	16.859	11.4	9	73.0879
362	28	0	F	34.0537	0.828947	8.94886	10	7.86667	6.85185	1	13.4546	9.8	9	66.9219
363	32	0	F	23.1405	0.80203	8.5	14	6.73333	6.50136	1.5	17.2424	10.6	9	74.0771
364	32	0	F	36.3754	0.788136	1.57895	12.5	7.13333	5.73574	2.75	16.0463	10.85	9	65.5943
365	46	0	F	24.8828	0.89	7.77439	14	6.33333	9.16908	2.25	15.9583	8.5065	9	72.9916
366	45	0	F	23.2682	0.876289	2.92683	14	7.9	7.77778	2	18.1807	11.55	10	74.3353
367	30	0	F	26.0069	0.918367	8.68902	13	5.36667	9.63492	0.75	17.806	11.4	6	72.6466
368	33	0	F	26.0162	0.85567	9.93377	13	5.23333	7.57292	0.75	17.8512	9.4	9	72.7413
369	31	0	F	29.5083	0.738739	4.74684	15	5.83333	6.82456	1.75	16.8113	11.7615	9	71.7276
370	35	0	F	25.6184	0.811881	6.81818	16	6.5	7.33333	3	16.4182	9.3335	9	74.4032
371	35	0	F	25.8766	0.871287	8.33333	12	5.9	10.175	1.5	18.3311	8.9	10	75.1394
372	35	0	F	25.8766	0.871287	8.33333	12	5.9	10.175	1.5	18.3311	8.9	10	75.1394
373	33	0	F	27.3582	0.871287	2.61628	14	6.4	8.88889	2.25	18.3443	11.85	10	74.3495
374	28	0	F	24.5825	0.885417	12.1622	14	4.6	9.30159	1.75	18.081	9	8	76.8947
375	29	0	F	31.6959	0.893805	10.9551	12.5	5.7	6.43798	0.25	17.1187	11	9	72.9617
376	34	0	F	21.0122	0.843931	4.82143	14	7.1	11.6135	2	18.0523	12.45	10	80.0373
377	35	0	F	31.4222	0.846154	9.06593	14	6.9	8.33183	2.75	18.9906	11.0885	9	80.1269
378	29	0	F	27.6693	0.837838	15.3846	13	7.26667	9.36201	1.5	18.3962	8.8	10	83.7095
Sr. No.	Age	Diabetes		BMI	WHR	AP score	Balance	Endurance	Flexibility	Hand eye	muscle	Agility	Core Strength	Total Score
1	50	0	M	34.6159	0.813433	3.57143	2.5	6.16667	2.5	1.75	3.25	4	4	27.7381
2	74	0	M	26.3789	1.04167	3.125	0	3.03333	0	0	3.23665	0	4	13.395
3	75	0	M	23.9224	0.908163	4.41176	5	1.4	0.777778	0	1.5	0	0	13.0895
4	49	0	M	29.2612	0.891892	4.73684	5.5	4.9	5.8374	1.5	6.29435	2	1	31.7686
5	70	0	M	30.2412	1.1	5.71429	0	3.8	1.39535	1	3	5.2	0	20.1096
6	48	0	M	30.0712	1.04592	8.84211	6	3.7	2.55556	0.25	5	1.85	8	36.1977
7	49	0	M	23.6123	0.95	4.45946	5	3.16667	1.61765	1.25	12.1673	8.25	5	40.911
8	35	0	M	25.9117	1	7.96089	9.5	3.93333	1.48148	2	15.6221	2.25	8	50.7478
9	38	0	M	28.1441	0.882353	6.10465	10.5	3.63333	3.54094	0	14.4907	6.1	6	50.3696
10	58	0	M	19.9154	0.909091	4.11585	8.5	4.4	0.784314	2.25	10.375	5.65	3	39.0752
11	43	0	M	29.7226	0.971698	9.07895	5.5	5.06667	5.95556	2.5	13.5256	6.15	1	48.7767
12	40	0	M	26.1012	0.986667	0	9	6.5	6.10738	2	16.1985	5.149	7	51.9549
13	63	0	M	36.0708	1	4.6875	2	4.1	3.38095	0	9.76303	7.2	7	38.1315
14	28	0	M	26.5491	0.964824	4.4837	12	4.83333	5.02778	1	14.9709	9.35	9	60.6657
15	61	0	M	32.3168	1.02778	6.65888	5.5	3.1	3.33634	1.5	15.2485	3.2	3	41.5437
16	52	0	M	25.6651	0.909091	4.94505	7	4.66667	6.08511	4.5	8.09147	4.65	8	47.9383
17	61	0	M	27.3108	0.951456	5.67568	4	5.26667	4.40278	0.5	10.8627	8.15	4	42.8578
18	58	0	M	29.7612	0.962617	5.41237	6	5.73333	3.87179	2	11.6423	4.1	6	44.7598
19	37	0	M	28.8459	0.990741	8.33333	11.5	5.16667	4.25479	1.75	15.5924	2.65	9	58.2471
20	58	0	M	31.478	0.986175	5.24272	8	4.43333	0.625	2.5	13.0371	5.5	6	45.3381
21	68	0	M	29.6188	1.00926	2.85714	2.5	5.1	4.33333	0.5	11.4752	4.8	8	39.5657
22	53	0	M	30.5293	1.01852	3.53774	4.5	4.73333	3	2.25	14.1318	10	7	49.1529
23	66	0	M	24.1069	0.893617	5.6962	11.5	4.96667	7.33033	0	3.25	1.704	7	41.4472
24	46	0	M	32.8602	0.891667	6.81818	9.5	4.66667	5.32624	1	15.215	4.9	7	54.4261
25	40	0	M	28.3907	0.927885	4.41176	10.5	4.46667	3.5	3	16.7747	7.55	8	58.2031
26	44	0	M	30.9343	0.953917	10.1562	6	6.4	2.39535	1.5	16.9265	4.5	8	55.8781
27	32	0	M	30.7438	0.936937	4.5	11.5	5.3	5.6477	2.25	16.8719	8.4205	9	63.4901
28	43	0	M	40.8988	1.01709	5.21739	9	7.06667	5.41176	3	12.836	9.15	5	56.6818
29	51	0	M	29.805	0.952381	3.09278	10.5	5.1	3.4127	3.5	14.713	5.6	6	51.9184
30	52	0	M	33.6168	0.939535	3.86598	10.5	4.73333	4.78363	3.75	9.80583	6	8	51.4388
31	35	0	M	31.8352	1	6.01415	13	6.46667	6.88545	0	17.3678	4.5	8	62.2341
32	33	0	M	29.2736	0.956522	8.33333	9	5.9	3.80516	3	16.859	8.6	8	63.4975
33	35	0	M	34.4114	0.929825	5.04808	11	6.3	4.9985	3.25	15.36	8.75	8	62.7066
34	47	0	M	27.8037	0.979798	5.29891	8	5.36667	5.5	1	15.7786	7.3	7	55.2442
35	48	0	M	37.8882	0.967742	5.94714	7	7.36667	5.18056	2.5	15.0821	6.6	5	54.6764
36	28	0	M	24.876	0.910891	4.60227	14	6.66667	6.11111	2.25	16.4308	10.45	7	67.5109
37	39	0	M	27.0823	0.938776	6.10465	11.5	5.13333	5.44444	2.75	14.2352	8.5	7	60.6677
38	30	0	M	25.9793	0.923858	8.03571	12	6.4	8.13072	0.5	19.0877	3.25	9	66.4041
39	80	0	M	26.4325	1	4.73684	3.5	5.1	4	0	10.5449	1.3	6	35.1817
40	47	0	M	26.1593	0.974747	5.32787	9.5	6	1.88034	4	15.3736	6.75	7	55.8318
41	37	0	M	25.8687	0.917526	5.29412	8.5	6.8	3.11538	2	17.3217	10.3	9	62.3312
42	68	0	M	27.4844	1.02174	7.75862	8.5	3.43333	4.64715	0.5	8.71711	4.4	5	42.9562
43	61	0	M	25.5203	0.989691	6.81818	9	5.03333	2.27778	1.5	10.7287	5.1	7	47.458
44	46	0	M	26.5776	1.07292	4.94924	11.5	5.73333	3.69444	1.75	16.86	6.352	6	56.8391
45	28	0	M	27.2187	0.929293	7.94118	12.5	6.73333	6.28378	2	16.4078	7.3	9	68.1661
46	63	0	M	25.9445	0.89899	6.3253	10.5	6.6	1.77778	3	6.5	2.8	9	46.5031
47	43	0	M	35.3085	0.95122	4.72973	8.5	5.76667	3.53175	4.25	12.7586	10.555	9	59.0918
48	29	0	M	27.3702	0.903846	8.52273	13	6.96667	4.90523	3	17.0926	4.813	10	68.3003
49	56	0	M	28.3081	0.879808	4.74138	5.5	4.63333	4.10256	3	14.3354	7.6	8	51.9127
50	64	0	M	27.6764	1.00498	5.07812	9.5	5.2	2.60274	2.5	12.4909	1.75	8	47.1218
51	44	0	M	26.5525	0.918367	4.36047	13.5	6.7	5.95402	2.25	14.6137	2.3	10	59.6782
52	34	0	M	19.9806	0.922222	2.61628	16	4.3	5.29861	1.5	18.315	8.05	10	66.0799
53	43	0	M	33.0361	0.962617	5.30303	10	5.13333	5.91667	3	17.5772	6.6	7	60.5302
54	53	0	M	26.3994	1.0297	6.12245	12.5	5.83333	3.35714	2.25	12.8895	3.4235	8	54.376
55	53	0	M	31.2399	0.946188	6.43939	6.5	5.83333	4.86111	3.25	14.2452	8.25	5	54.379
56	43	0	M	25.1783	0.886598	1.74419	12	5.4	6.44444	3.5	18.5666	4.2425	9	60.8978
57	39	0	M	30.2003	0.962963	6.12245	12.5	6.73333	7.25397	0	14.8539	7.05	9	63.5136
58	69	0	M	23.0856	0.898936	2.7439	6	5.1	4.88889	2	14.3324	4.7	5	44.7652
59	73	0	M	28.9015	0.970588	7.41758	1.5	5.4	4.75731	0.5	13.0885	3.7	6	42.3633
60	53	0	M	33.315	0.973214	5.76923	9	3.7	3.02614	1.25	15.8939	10.25	6	54.8893
61	28	0	M	26.4262	0.98	9.26966	11	6.46667	6.55556	1.25	16.744	11.25	8	70.5359
62	30	0	M	25.1512	0.915789	5.29412	13.5	5.66667	6.13437	1	17.9054	10.142	10	69.6425
63	29	0	M	23.8095	0.974227	5.02793	13	6	6.33061	2.75	19.0952	8.218	10	70.4218
64	33	0	M	25.6969	0.944162	6.89655	12.5	5.76667	7.09309	0.25	17.3233	9.35	9	68.1796
65	40	0	M	26.1419	0.896226	1.59574	13.5	6.7	5.96825	3	15.8489	10.2	7	63.8129
66	38	0	M	28.0664	1.01531	6.96721	11	5.76667	2.47619	1.75	18.8316	8.394	10	65.1857
67	31	0	M	25.1313	0.9	6.03448	13.5	7.53333	8.71429	2.5	18.9853	5.85	7	70.1174
68	33	0	M	24.6918	0.990196	6.74603	14	4.96667	5.34091	1.75	16.7746	9.4	10	68.9782
69	34	0	M	29.0001	0.915888	13.0814	6	6.73333	6.34921	1.5	18.3539	10.55	6	68.5679
70	38	0	M	22.7772	0.905263	4.57317	14	5.4	8.63889	3.25	17.561	3.75	9	66.1731
71	38	0	M	29.8681	1.01942	10.2632	10	4.46667	4.90278	2.5	15.2494	10.85	8	66.232
72	40	0	M	31.1308	0.90678	2.52404	12	5.3	6.42361	4.25	16.4032	8.2	10	65.1009
73	61	0	M	33.6034	1.01786	13.5	0	4.2	5.62281	2.25	14.4955	5.1105	7	52.1788
74	40	0	M	25.7133	0.967033	7.31707	13	6.46667	3.21242	3	14.7258	8.6	9	65.322
75	30	0	M	32.9511	0.982609	5.55556	11	5.66667	5.30556	3.75	18.4759	11.827	10	71.5807
76	70	0	M	24.4227	0.907609	2.7439	5	3.13333	5.46575	3	14.6006	4.7	8	46.6436
77	47	0	M	20.7633	0.908163	4.46429	10	4.7	5.62302	3.25	16.2641	6.753	10	61.0544
78	60	0	M	27.6245	0.990291	6.12245	5	8.8	4.71739	3	12.6	8.1475	5	53.3873
79	66	0	M	33.0441	0.980952	3.375	6	6.13333	6.69444	3.75	13.2237	5.1	6	50.2765
80	37	0	M	31.2805	0.961905	7.21925	10	5.4	5.06667	3.75	18.925	11.1	7	68.4609
81	34	0	M	27.6385	0.972222	5.25	15	7.06667	2.8	3.75	17.7511	9	10	70.6177
82	34	0	M	22.7078	0.882979	4.6875	12.5	5.66667	6.61111	3.25	20.4123	9.75	8	70.8776
83	45	0	M	27.4839	0.955	4.4837	11.5	4.36667	6.4359	2.5	18.1106	7.65	9	64.0468
84	49	0	M	29.8368	1	3.60577	11.5	5.03333	4.52778	3.5	15.7933	7.7	10	61.6602
85	39	0	M	23.5716	0.946237	4.46429	13	6.28333	5.18428	3	18.1698	8.864	9	67.9657
86	49	0	M	26.8787	0.864078	6.77711	10	5.4	4.61538	3.5	16.1553	7.4	8	61.8478
87	57	0	M	25.44	0.948454	11.4706	11	4.7	5.68687	2	12.75	2.4	7	57.0075
88	57	0	M	30.1559	0.936937	2.9703	8.5	6.4	6.19444	3.75	13.6135	8.6	7	57.0282
89	52	0	M	27.9273	0.970297	6.18132	9	6.53333	4.41511	2.25	18.1158	4.7355	9	60.2311
90	80	0	M	21.2306	0.977273	6.5625	5	4.33333	3.0117	3	11.2769	0.59	9	42.7744
91	35	0	M	27.0078	1.0098	5.35714	13.5	6.06667	7.02924	0.75	20.1599	8.1835	10	71.0464
92	30	0	M	30.4845	0.990196	8.7766	11	7.46667	7.91453	2.5	15.6669	10.85	10	74.1746
93	32	0	M	25.4059	0.872038	12.931	9.5	6.46667	4.21875	4	16.2803	10.85	9	73.2468
94	53	0	M	24.0656	0.989305	6.50289	8	6.7	5.51537	0.5	16.1533	7.85	9	60.2215
95	60	0	M	26.3937	0.953125	7.58929	6	4.7	5.14286	1.75	15.227	7.7	8	56.1091
96	30	0	M	33.0776	0.95614	6.36792	12	6.93333	5.65217	3.25	18.9286	11.8555	10	74.9875
97	58	0	M	24.5443	0.950495	3.62903	14	5.63333	2.45084	2	14.7753	7.0395	8	57.528
98	41	0	M	30.9152	0.970874	9.06593	13.5	5	6.73264	2.75	16.3123	5.85	9	68.2109
99	29	0	M	24.0317	0.837438	5.52147	11.5	7.3	6.57937	4.5	18.2989	12.05	10	75.7497
100	37	0	M	24.3708	0.89899	7.22892	12.5	6.43333	4.05208	3.25	18.0118	10.45	9	70.9261
101	33	0	M	30.3676	1.00476	11.8207	12	5.7	5.44444	1.25	18.8433	10.45	8	73.5084
102	43	0	M	26.3598	0.960396	5.58511	11	5.46667	6.89007	1.25	18.5895	8.6	10	67.3813
103	30	0	M	23.4998	0.914894	5.4878	12.5	6.6	6.97009	2.75	20.1474	11.3965	10	75.8518
104	39	0	M	27.0999	0.902913	4.94505	13.5	5	6.65873	2.75	15.6391	11.739	10	70.2319
105	62	0	M	25.3137	0.947368	7.58427	5	6.06667	5.50694	3.5	15.9073	7.3	5	55.8652
106	48	0	M	23.3641	0.880208	7.69231	12.5	5.93333	6.6006	1.75	16.6861	4.6	9	64.7623
107	28	0	M	23.4329	0.898396	8.5443	12	7.3	7.05983	4	20.5721	8.15	10	77.6262
108	62	0	M	22.8502	0.989691	4.94505	9.5	4.13333	4.23932	2.25	16.8895	8.5	6	56.4572
109	40	0	M	19.4997	0.9375	4.36047	14	5.73333	4.55102	3	18.5053	10.55	10	70.7001
110	56	0	M	29.34	0.951923	5.64516	11	5.8	4.32558	2	15.5895	9.65	7	61.0102
111	43	0	M	23.2142	0.922222	3.7037	13	6.6	6.48068	2.5	16.3745	10.716	10	69.3748
112	70	0	M	27.4643	0.947115	6.92935	2.5	5.13333	3.96169	1	16.3416	8.8	8	52.6659
113	31	0	M	25.8828	0.938144	9.48795	12	6.53333	4.75556	2.5	19.0255	12.8	10	77.1024
114	50	0	M	29.1666	0.971429	6.31579	13	5.4	3.64158	3	15.1915	9.8	9	65.3489
115	47	0	M	20.8974	0.902174	4.21875	12.5	6.7	5.20662	1.75	18.7627	9.25	9	67.3881
116	29	0	M	23.1347	0.886486	6.64557	12.5	7.46667	7.27778	3.25	19.5441	12.15	10	78.8341
117	43	0	M	21.2228	0.835165	10.8696	12	9	7.55556	0.25	19.8045	3.75	7	70.2296
118	42	0	M	32.2558	0.972727	4.41176	13	6.83333	7.05848	3	17.5936	10.05	9	70.9472
119	33	0	M	26.2226	0.969072	6.97674	12	6.93333	7.20344	4	20.2976	9.25	10	76.6611
120	37	0	M	23.9293	0.870968	4.80769	14	7.86667	7.61111	3	21.1883	5.75	10	74.2237
121	52	0	M	25.1559	0.971185	5.23256	12	5.43333	6.73713	0.5	19	6.95	9	64.853
122	39	0	M	26.2782	0.920792	5.96591	15	7.8	6.61905	4	14.375	10.23	9	72.99
123	28	0	M	28.5334	0.919598	6.10465	12	7.56667	7.55556	4.25	20.1002	12.3	10	79.8771
124	42	0	M	22.1892	0.894444	12.5	11.5	5.46667	5.52339	1.25	17.4611	9.65	8	71.3511
125	60	0	M	28.995	0.970588	8.24176	8	5.03333	6.4024	0	17.9209	7.55	7	60.1484
126	46	0	M	32.2834	1	10.3723	10	7.36667	6.0915	0.75	17.0731	9.4	8	69.0536
127	49	0	M	32.2725	0.90625	4.18782	10	6.9	6.25881	2.75	16.4188	10.7295	10	67.2449
128	60	0	M	25.4754	0.868687	6.40244	10	6.6	1.95122	3.75	16.1099	5.65	10	60.4636
129	42	0	M	25.9942	0.95	6.52174	12	7.6	4.26984	3.5	18.5029	9.368	10	71.7625
130	55	0	M	28.8447	0.913462	4.94505	11	5.7	5.05556	3.75	17.7022	7.5	8	63.6528
131	31	0	M	28.0027	0.958763	5.89888	14	6	7.84084	3.25	18.4755	14.2	9	78.6652
132	36	0	M	27.8352	0.918182	7.10526	13	7.73333	6.70468	3.25	18.997	8.95	10	75.7403
133	44	0	M	23.2896	0.9	3.40909	13	7	5.70468	4	17.1395	11.5	9	70.7533
134	40	0	M	27.7093	0.961538	7.74457	13.5	6.06667	6.63387	3.25	18.8173	9.25	8	73.2624
135	52	0	M	30.1932	1.00952	8.59375	13	5.13333	6.21368	2.5	15.2711	7.3	8	66.0119
136	62	0	M	31.0339	0.990196	3.88601	9	8.36667	2.76389	5	14.3857	8.5	8	59.9023
137	45	0	M	26.2924	0.940594	6.18132	12.5	7.26667	8.11111	4	19.2022	6.35	7	70.6113
138	60	0	M	26.982	0.969072	3.68852	10.5	6.7	5.13593	2	16.1669	8.1	9	61.2913
139	60	0	M	18.3597	0.840909	4.10959	13.5	5.3	3.32742	2.25	15.6655	9.193	8	61.3455
140	60	0	M	18.3597	0.840909	4.10959	13.5	5.3	3.32742	2.25	15.6655	9.193	8	61.3455
141	43	0	M	26.6914	0.945813	11.2069	9.5	6.3	2.90698	3.5	16.9949	11.6	10	72.0088
142	41	0	M	26.0046	0.941176	5.83333	12.5	6.46667	7.05051	3	19.2311	9.25	10	73.3316
143	58	0	M	26.2721	0.979167	4.94505	12	4.7	7.19048	0.75	15.9767	8.25	9	62.8122
144	48	0	M	29.0939	0.941176	4.8913	10	5.6	5.62121	3.75	18.0214	11.25	10	69.1339
145	38	0	M	19.594	0.880435	11.6197	16	6.5	3.90278	2.5	17.6518	8.2425	9	75.4168
146	44	0	M	26.7208	0.95098	3.98936	13	8.3	5.27778	4	19.1379	9	9	71.7051
147	32	0	M	24.5455	0.909548	11.1801	11.5	5.63333	8.12092	3.75	18.6026	10.7	10	79.4869
148	50	0	M	28.8338	0.99	4.78723	13.5	6.83333	5.33934	2	18.1477	8.75	9	68.3576
149	49	0	M	27.5012	1.03093	8.24176	14	6.23333	4.91919	2.25	18.9966	8.4	6	69.0409
150	52	0	M	25.8291	0.90099	4.31034	13	5.43333	5.76615	3.75	18.1726	9.8335	7	67.2659
151	63	0	M	26.807	0.95098	5.2139	11.5	5.46667	5.01462	1	15.5488	8.6935	8	60.4375
152	31	0	M	27.1465	0.946602	8.94886	13	7.63333	5.72557	3.75	20.2379	11.2	10	80.4957
153	51	0	M	26.0055	0.92233	4.03226	11	6.23333	5.88889	3	17.4053	11.552	9	68.1118
154	55	0	M	34.1353	0.974138	4.86111	10.5	6.9	6.06907	2.75	15.7231	8.85	10	65.6532
155	43	0	M	24.6528	0.908163	8.13253	11	7.4	4.66111	3.5	19.2503	9.279	10	73.223
156	54	0	M	22.1426	0.976744	8.88158	12	5.73333	5.2381	3	17.4105	6.5	8	66.7635
157	47	0	M	28.0822	1.01	7.97872	12.5	8.33333	3.09485	3	17.0755	10.2	9	71.1824
158	46	0	M	27.0296	0.971154	6.31579	13	6.5	3.23423	3.75	17.7318	13.064	9	72.5958
159	51	0	M	27.1984	0.921569	8.72093	13	7.6	3.85714	2.75	14.503	10.3155	9	69.7466
160	47	0	M	19.459	0.965116	7.89474	14	6.23333	6.09028	4	19.3659	7.663	7	72.2472
161	34	0	M	26.749	0.958333	8.52273	16	7.4	6.61111	3.75	18.8133	9.3	10	80.3971
162	42	0	M	25.7959	0.959184	8.33333	12	8.7	4.26984	2.5	19.3321	10.7	10	75.8353
163	46	0	M	26.8051	0.914141	8.68902	13	7.23333	6.90379	2.5	18.2621	9	8	73.5883
164	60	0	M	23.3747	0.91	5.23256	13	6.8	7.31944	1.75	16.6036	7.342	7	65.0476
165	37	0	M	27.0999	0.962264	7.18085	13.5	7.53333	6.21447	4	17.7071	13.4705	10	79.6063
166	50	0	M	26.0901	0.919192	2.52809	13	8.06667	6.19048	1.25	19.2904	11.25	10	71.5756
167	32	0	M	22.0249	0.852632	6.73077	16	8.53333	8.16785	2.25	18.1304	13.076	10	82.8884
168	48	0	M	27.6648	0.941748	9.26966	12.5	6.4	5.33333	2.75	17.3977	9.3	10	72.9507
169	50	0	M	23.6581	0.936842	3.44828	14	9.5	3.12821	2.5	17.7628	11.521	10	71.8603
170	56	0	M	26.7954	0.886957	6.18557	6.5	12.3	4.97778	3.75	15.4903	10.085	9	68.2886
171	46	0	M	27.9543	0.931373	8.70166	11.5	6.4	7.64092	2	18.1221	10.1935	10	74.5582
172	43	0	M	22.9259	0.936842	7.14286	14	7.4	5.65012	2.25	18.6297	11.7	10	76.7727
173	45	0	M	24.4946	0.921875	5.32544	11.5	7.46667	6.54655	4.5	19.0404	12.15	9	75.5291
174	49	0	M	23.91	0.905263	4.09091	16	8.1	3.96712	2.5	18.0074	11.4765	9	73.1419
175	39	0	M	22.9219	0.949495	8.82353	13.5	7	6.61806	3.25	18.159	12.3145	10	79.6651
176	53	0	M	24.539	0.926702	6.3253	15	6.53333	3.07752	3.25	16.4116	11.671	9	71.2687
177	39	0	M	23.8445	0.972826	10.3125	14	5.93333	7.22222	3	19.4521	10.3	10	80.2202
178	44	0	M	23.5292	0.947917	10.061	14	6	5.18182	3	18.4459	10.433	10	77.1217
179	40	0	M	26.802	0.989796	11.3372	12.5	8.8	5.03659	2.5	19.3521	11.1	9	79.6258
180	32	0	M	28.7543	0.881188	8.82353	13.5	6.2	11.0422	2.5	20.6471	12.0835	10	84.7963
181	37	0	M	26.5412	0.956522	10.5932	12.5	10.0667	7.40123	1.75	19.6074	10.85	9	81.7685
182	53	0	M	31.0303	0.974138	8.82353	13.5	8.46667	7.66667	3	14.8169	7.5	8	71.7737
183	59	0	M	24.9591	0.979798	7.41758	13.5	6.2	6.81179	2.25	18.486	6.4225	7	68.0879
184	57	0	M	19.4012	0.939759	6.67808	12	6.76667	5.16667	3.25	15.7724	10.75	9	69.3838
185	52	0	M	29.3407	0.953271	8.87097	13	6.36667	4.85714	2.5	16.9453	11.0495	9	72.5895
186	69	0	M	22.469	0.979381	13.5542	12.5	4.93333	5.3547	0	16.9659	4.8	4	62.1082
187	62	0	M	25.1792	0.989247	6.39205	10.5	6.06667	4.86325	1.75	17.9927	10.1	9	66.6647
188	52	0	M	25.4677	0.890052	9.14634	13.5	7.3	6.28947	3.75	13.75	9.2	10	72.9358
189	62	0	M	26.9868	0.95288	6.06936	11.5	7.3	6.36111	4.25	16.877	5.85	9	67.2074
190	34	0	M	27.31	0.97	10.4651	15	8.1	5.98413	3.5	21.2071	11.2	10	85.4563
191	49	0	M	26.8364	0.975248	6.11413	11.5	7.83333	6.02899	2.5	22.4029	10.05	10	76.4293
192	56	0	M	29.6821	0.923077	8.87097	12.5	6.63333	5.61382	3.75	15.3629	10.5	9	72.231
193	60	0	M	22.1403	0.860215	4.80769	10.5	7.86667	3.60354	3	18.4767	11.7	10	69.9546
194	55	0	M	24.9673	0.969072	3.2967	13.5	9.28333	5.339	3.5	17.0449	11.37	10	73.334
195	55	0	M	29.8941	0.914414	8.33333	7.5	7.5	7.61988	3.75	19.4545	9.25	10	73.4078
196	68	0	M	22.113	0.94	6.89655	10.5	4.43333	7.55556	2.5	18.058	7.55	8	65.4934
197	42	0	M	28.5008	0.88785	8.75	12.5	7.76667	7.55201	4.25	19.6994	11.9	10	82.4181
198	66	0	M	26.9616	1	3.01508	12	8.83333	4.87302	2.75	16.59	10.385	9	67.4464
199	57	0	M	22.1532	0.956522	11.2013	9	5.63333	7.25745	3	18.2691	11	9	74.3611
200	43	0	M	26.4014	0.994819	14.2857	12	7.26667	10.8984	3.25	18.875	8.35	10	84.9258
201	50	0	M	22.191	0.931937	9.03614	13.5	7.6	8.45098	3.75	19.1989	11.9	9	82.436
202	60	0	M	23.9158	0.92268	14.4886	18	4.2	4.57105	3.25	16.7571	12.714	5	78.9808
203	53	0	M	23.7338	0.946809	5.35714	10	5.76667	20.2222	4.5	18.1016	9.85	10	83.7976
204	71	0	M	25.1556	1.02062	4.31034	14	11.126	7.51587	1.25	17.1732	10.242	10	75.6175
205	57	1	M	28.6951	1.05851	5.41237	0	3.2	1.44444	0	2.25	0	0	12.3068
206	67	1	M	36.1856	1.07377	2.88462	0	2.43333	2.88012	0.25	3	0	0	11.4481
207	68	1	M	27.5111	0.96	5.58511	0	3.33333	2.19444	1	2.75	0	3	17.8629
208	60	1	M	23.5662	0.902174	4.71698	0	2.93333	2.71605	0	12.8496	1.6	1	25.8159
209	77	1	M	23.1181	0.87234	3.84615	0	5.26667	0	0.25	2.25	2.8	1	15.4128
210	74	1	M	27.9059	0.979487	2.85326	0	3.96667	4	0	2.625	0	5	18.4449
211	74	1	M	21.5089	0.989691	4.07609	2.5	1.56667	2.11111	0	4.75	0	4	19.0039
212	84	1	M	28.0445	1.0202	4.29688	0	3.5	0	0	7.25	0	0	15.0469
213	43	1	M	35.144	1.00806	2.76639	5	4.76667	2.7451	2.5	14.3337	7.343	2	41.4549
214	79	1	M	24.5241	1.04167	3.90625	2	3.7	0.666667	0	10.2934	0	0	20.5663
215	59	1	M	24.729	0.957447	4.31034	5.5	3.9	1.57143	0.75	10.9654	0.32	6	33.3172
216	60	1	M	24.0556	0.912371	4.38596	2	4.56667	5.24444	0	6.43598	1.25	9	32.8831
217	79	1	M	22.6901	1.02186	3.79213	0	2.46667	2.22222	0	10.0976	0	3	21.5787
218	62	1	M	30.7894	1.04348	2.12264	4.5	4.8	3.09662	0.25	10.3407	3	5	33.1099
219	66	1	M	32.9939	1	4.05405	2	3.8	4.23264	1.25	8.70719	1	7	32.0439
220	68	1	M	25.3714	1.08901	5.35714	5	4.46667	0	2	3.125	6.981	4	30.9298
221	79	1	M	24.5761	1.02198	4.21348	0	4.6	1.56725	0	5.32927	4.504	4	24.214
222	40	1	M	25.8264	1.02094	1.96335	11.5	4.8	5.96296	0	12.2328	6.7	6	49.1591
223	66	1	M	26.8714	0.96	2.39362	2.5	4.7	1.94444	3.5	14.2218	0.025	4	33.2849
224	62	1	M	28.5148	1.01961	4.59184	2.5	5.5	2.63333	0	12.3185	2.25	7	36.7937
225	61	1	M	28.1305	1.0297	4.54545	5.5	4.23333	1.36752	1.25	12.9871	1.9	7	38.7834
226	68	1	M	19.4137	0.859551	7.29167	3	4.13333	3.23737	0	12.0991	1.6	4	35.3615
227	71	1	M	21.0149	0.952941	3.84615	0	3.3	3.72222	1.25	12.1215	3.664	6	33.9039
228	63	1	M	25.3477	0.918367	6.03448	0	5.3	1.625	2.5	13.0106	3.5405	7	39.0105
229	60	1	M	22.8644	0.9	3.34395	11	3.53333	2.63441	0.5	13.5559	1.25	6	41.8176
230	60	1	M	24.4161	0.972067	7.14286	8	4.53333	0.15625	0	13.5862	1.576	7	41.9946
231	74	1	M	28.4654	0.981982	7.57576	4.5	4.1	2.92063	0.25	9.67012	0	5	34.0165
232	64	1	M	22.2321	1	8.27922	2.5	4.4	6.81004	0	12	1.45	5	40.4393
233	35	1	M	25.1953	0.936842	3.48837	12	5.8	6.81818	1	17.25	3.25	9	58.6066
234	44	1	M	26.8566	0.964824	5.76923	4	5.43333	5.36111	2.5	17.2024	4.5	9	53.7661
235	33	1	M	26.1744	0.947917	6.46552	11	5.4	5.86111	1	14.8694	8.35	8	60.9461
236	68	1	M	26.3487	0.974747	6.32022	9	3.03333	2.70814	0	11.7533	1.8	5	39.615
237	53	1	M	27.0899	0.970297	3.98936	6	6.6	5.10069	0.25	13.2817	8.1925	6	49.4143
238	67	1	M	23.088	0.941176	5.9816	3.5	2.96667	4.04185	0	12.7789	3.45	8	40.719
239	65	1	M	26.6734	0.949495	5.47753	5	3.83333	3.87719	0.25	10.038	5.5	8	41.9761
240	61	1	M	33.3914	0.963636	6.28079	1.5	4.46667	6.19192	2.75	13.3342	5.0315	6	45.555
241	65	1	M	26.0062	0.984293	1.62162	6	5.03333	2.55814	1.25	15.0774	5.05	7	43.5905
242	57	1	M	32.1799	1.09346	9.28571	6	5.2	5.01201	1.5	11.6765	3.2	7	48.8742
243	46	1	M	21.7466	0.967033	6.40244	13	4.76667	5.78363	2.25	16.8124	2	5	56.0152
244	61	1	M	21.4745	0.972826	6.39053	3.5	7.03333	4.07071	0.75	13.0771	6.015	6	46.8367
245	61	1	M	23.4683	0.952381	2.14286	10.5	4.4	6.95556	0.25	16.707	1.25	5	47.2054
246	68	1	M	24.0535	0.989474	2.45902	7	3.33333	5.12121	0.75	14.2516	4	6	42.9151
247	62	1	M	28.2796	1.03922	6.88776	3	4.2	6.5202	1	13.4872	3.6	8	46.6952
248	44	1	M	31.7512	1.02871	4.77941	8	7.03333	6.84909	1.25	14.4846	8.25	8	58.6465
249	42	1	M	26.964	0.95	3.22581	12.5	5.7	3.90351	0	17.2021	9.65	9	61.1814
250	52	1	M	26.5585	0.989474	4.12088	11	5.2	7.08812	2	16.8302	2.75	6	54.9892
251	65	1	M	20.3533	0.975904	9.12162	7	6.03333	3.94636	0	10.5	7.5	3	47.1013
252	66	1	M	28.8519	0.980952	6.12245	7.5	5.26667	3.77124	0.75	14.4451	1.75	7	46.6055
253	71	1	M	23.3236	0.957895	7.58929	6	4.16667	3.20707	0.5	13.9238	2.5	6	43.8869
254	62	1	M	26.0353	0.989796	4.03226	8.5	4.5	6.50877	0.25	15.9499	3.8955	6	49.6364
255	61	1	M	27.454	0.989899	4.83871	9.5	4.7	4.2381	0	16.1411	6.263	5	50.6809
256	43	1	M	32.8657	1.00459	7.85714	8.5	7.6	2.84091	2.5	16.5813	9.55	8	63.4293
257	63	1	M	31.9101	0.946903	4.41176	7	6.06667	3.15079	2.25	16.9547	6.428	5	51.262
258	74	1	M	23.785	1.01075	10.8434	7.5	5.43333	2.12676	1	9.31438	3.6	5	44.8178
259	60	1	M	27.4714	0.905263	9.03614	2.5	5.5	8.34084	0.25	15.2258	6	7	53.8528
260	63	1	M	27.2317	1.04592	3.82653	9.5	5.66667	6.28571	0	13.2981	6.7	7	52.277
261	49	1	M	22.663	0.915789	7.31707	11	5.3	7.42424	0.5	14.8939	8.75	6	61.1853
262	67	1	M	24.3812	0.984615	4.94505	12.5	3.73333	3.05321	0	14.1684	6.85	5	50.25
263	40	1	M	27.8684	0.969072	6.89655	14	8.06667	5.84946	3.25	13.5	9.65	6	67.2127
264	55	1	M	23.9614	0.884615	5.96591	11	6.5	4.04082	0	18.8331	5.15	7	58.4898
265	34	1	M	25.5203	0.90099	4.59705	14	7.36667	6.84028	2.25	18.5367	8.35	10	71.9407
266	58	1	M	23.5342	0.961957	3.07018	11	6.1	5.54079	0.25	15.38	8.25	8	57.5909
267	60	1	M	25.2715	0.911765	6.97674	11.5	5.63333	3.55856	2.25	15.7422	3.05	8	56.7108
268	56	1	M	31.3699	0.961905	4.01515	11	5.13333	4.6746	3.25	16.4153	8.85	6	59.3384
269	59	1	M	33.393	1.03286	5	8	5.96667	7.38889	0	16.08	7.3	8	57.7355
270	41	1	M	28.3095	0.930693	7.5	11.5	6.56667	7.62613	2.5	16.4906	9.5	8	69.6834
271	57	1	M	24.181	0.927536	4.8913	10	6.3	6.70833	2	18.4851	5.8	6	60.1848
272	55	1	M	25.1177	1.02174	6.74157	14	4.73333	4.52874	2	17.0236	6.7635	6	61.7907
273	47	1	M	25.0592	0.938144	10.5183	11.5	5.63333	5.32147	1.5	18.8032	5.05	9	67.3263
274	55	1	M	25.3869	1.02247	8.03571	11	4.56667	5.80556	3.25	14.276	6.85	9	62.7839
275	61	1	M	29.5478	0.945946	2.94118	12	7	3.77083	3	15.3657	8.141	7	59.2187
276	65	1	M	25.5336	1	7.5	11	5.4	6.31373	1.75	15.3371	3.7735	6	57.0743
277	59	1	M	25.503	1.07778	8.42697	6.5	7.8	2.88889	2.75	14.2203	9.673	9	61.2592
278	62	1	M	25.734	0.969072	5.05618	8.5	5.33333	4.46491	4	14.6045	7.9255	10	59.8844
279	61	1	M	27.1792	0.917431	8.24176	10.5	4.63333	6.85714	0.25	15.244	8.4	7	61.1262
280	61	1	M	22.9214	0.934066	9.74026	11	5.2	7.64634	0.25	16.4402	5.45	6	61.7268
281	53	1	M	24.2699	0.947368	9.59302	9.5	6.13333	5.96491	2	15.4709	9.15	9	66.8122
282	59	1	M	27.1832	1.00971	9.67742	9.5	5.33333	5.73713	2.25	14.2687	9.2	9	64.9666
283	65	1	M	22.6894	0.962366	7.68072	10.5	4.26667	7.48594	0.75	16.128	5.2	10	62.0113
284	69	1	M	22.2684	0.978022	5.35714	10	4.5	4.02381	3.25	17.4605	9.0155	7	60.6069
285	48	1	M	22.1055	0.955056	7.5	13.5	8.86667	7.0404	0.5	17.8977	10.45	10	75.7548
